# Supplementary material for: Variation of Carbohydrate-Active Enzyme Patterns in the Gut Microbiota of Italian Healthy Subjects and Type 2 Diabetes Patients
Source: Front Microbiol. 2017 Oct 24;8:2079. doi: 10.3389/fmicb.2017.02079 (PMC5660705; doi:10.3389/fmicb.2017.02079)
Supplement: TABLE S1 — Prevalence data and average abundance of the identified 98 bacterial species in the dataset. [file Table_1.XLSX]

## Sheet: Foglio1
		Prevalence (Number of subjects)	Mean abundance
	Faecalibacterium prausnitzii	16	0.113602
	Eubacterium rectale	16	0.0675775
	Ruminococcus bromii	16	0.0653921
	Clostridium asparagiforme	16	0.0205323
	Roseburia intestinalis	16	0.0185563
	Anaerostipes hadrus	16	0.0170514
	Blautia obeum	16	0.0114243
	Ruminococcus torques	16	0.0106391
	Flavonifractor plautii	16	0.00734139
	Ruminococcus lactaris	16	0.00632067
	Ruminococcus gnavus	16	0.00570561
	Dorea formicigenerans	16	0.00399131
	Butyricicoccus pullicaecorum	16	0.00361181
	Eubacterium ventrosium	16	0.00261725
	Bifidobacterium adolescentis	15	0.0622383
	Subdoligranulum variabile	15	0.0317211
	Ruminococcus champanellensis	15	0.0294048
	Coprococcus comes	15	0.00770781
	Anaerotruncus colihominis	15	0.00745917
	Dorea longicatena	15	0.00687029
	Coprococcus catus	15	0.00460637
	Peptoclostridium difficile	15	0.00378193
	Intestinibacter bartletii	14	0.0100633
	Parabacteroides merdae	14	0.00757695
	Alistipes putredinis	14	0.00523451
	Pseudoflavonifracto capillosus	13	0.00603277
	Butyrivibrio crossotus	13	0.00601968
	Bifidobacterium longum	13	0.00591499
	Clostridium sporogenes	13	0.00450168
	Mitsuokella acida	13	0.00147875
	Bacteroides vulgatus	12	0.0201005
	Alistipes shahii	12	0.00392588
	Anaerostipes caccae	12	0.00210689
	Alistipes indistinctus	12	0.00204146
	Bacteroides ovatus	11	0.0119478
	Prevotella copri	11	0.00423995
	Bacteroides uniformis	10	0.00264343
	Bacteroides caccae	10	0.00183208
	Barnesiella intestinihominis	10	0.00107307
	Phascolarctobacterium succinatutens	10	0.000889866
	Marvinbryantia formatexigens	10	0.000706658
	Escherichia coli	10	0.000392588
	Clostridium celatum	9	0.00117776
	Paenisporosarcina	9	0.000942211
	Eggerthella lenta	9	0.000575796
	Collinsella aerofaciens	9	0.000484192
	Odoribacter laneus	9	0.000471106
	Anaerofustis stercorihominis	9	0.000431847
	Coprococcus eutactus	8	0.0204931
	Bifidobacterium angulatum	8	0.012589
	Bacteroides stercoris	8	0.00401748
	Bifidobacterium bifidum	8	0.0012432
	Dialister succinatiphilus	8	0.000942211
	Bacteroides finegoldii	8	0.000680486
	Blautia obeum	8	0.000471106
	Bilophila wadsworthia	8	0.000287898
	Actinomyces	8	0.000287898
	Bacteroides coprocola	7	0.0079041
	Bacteroides plebeius	7	0.00672634
	Paraprevotella clara	7	0.00109925
	Holdemania filiformis	7	0.00020938
	Veillonella parvula	6	0.00231627
	Catenibacterium mitsuokai	6	0.000968384
	Turicibacter sanguinis	6	0.000916039
	Desulfovibrio sp	6	0.000157035
	Eubacterium biforme	5	0.0110841
	Bacteroides fragilis	5	0.0013348
	Ruminiclostridium	5	0.00116468
	Bacteroides eggerthii	5	0.000536537
	Bacteroides cellulosyliticus	5	0.000484192
	Sutterella wadsworthensis	5	0.00041876
	Tannerella sp	5	0.000405674
	Bacteroides intestinalis	4	0.00793028
	Blautia hydrogenotrophica	4	0.000929125
	Acidaminococcus intestini	3	0.000667399
	Lactobacillus plantarum	3	9.16039e-05
	Parvimonas micra	3	6.54313e-05
	Bacteroides coprophilus	2	0.000549623
	Finegoldia magna	2	0.000471106
	Bifidobacterium gallicum	2	0.000222466
	Fusobacterium nucleatum	2	0.000157035
	Anaerococcus hydrogenalis	2	9.16039e-05
	Bacteroides salyersiae	2	5.23451e-05
	Prevotella stercorea	2	3.92588e-05
	Bifidobacterium dentium	2	2.61725e-05
	Methanobrevibacter smithii	1	0.000157035
	Bifidobacterium catenulatum	1	0.000130863
	Lactobacillus ruminis	1	9.16039e-05
	Weissella paramesenteroides	1	6.54313e-05
	Sutterella parvirubra	1	5.23451e-05
	Paraprevotella xylaniphila	1	<0.0001
	Enterococcus saccarolythicus	1	<0.0001
	Slackia piriformis	1	<0.0001
	Synergistetes jonesii	1	<0.0001
	Bacteroides oleiciplenus	1	<0.0001
	Leuconostoc mesenteroides	1	<0.0001
	Lactobacillus salivarius	1	<0.0001
	Streptococcus anginosus	1	<0.0001
